# Supplementary material for: Circular RNA circIGF2BP3 Promotes the Proliferation and Differentiation of Chicken Primary Myoblasts
Source: Int J Mol Sci. 2023 Oct 24;24(21):15545. doi: 10.3390/ijms242115545 (PMC10650573; doi:10.3390/ijms242115545)
Supplement: Supplementary file 1 [file ijms-24-15545-s001.zip]

Archive with 1 entries (1 files):
- ijms-2611812-supplementary.pdf
